# Supplementary material for: Inferring Regional-Scale Species Diversity from Small-Plot Censuses
Source: PLoS One. 2015 Feb 23;10(2):e0117527. doi: 10.1371/journal.pone.0117527 (PMC4338294; doi:10.1371/journal.pone.0117527)
Supplement: S1 Script — (PY) [file pone.0117527.s001.py]

#!/usr/bin/env python

"""
Script to upscale species richness for tropical arthropod orders.

Output
------
upscale.log
    Logs value of x parameter, error in optimization, and species count
upscale_*.csv
    Summarized table of richness by scale

Notes
-----
All packages imported below must be available in the PYTHONPATH, which can be
ensured by installing a scientific python distribution such as Enthought Canopy
or Continuum Anaconda. The two output files are saved in the present working
directory when the script is executed.

"""

from __future__ import division
import numpy as np
import logging as log
import scipy.optimize as opt
from mpmath import lerchphi
import matplotlib.mlab as m

# ----------------------------------------------------------------------------
# Input orders, S, and N at small scale
# ----------------------------------------------------------------------------

# Clear then establish log file
logf = 'upscale.log'
with open(logf, 'w'):
    pass
log.basicConfig(filename=logf,level=log.INFO)

# Input data
doublings = 35
A = 0.04 # ha
A_arr = np.array([A*(2**i) for i in range(doublings+1)])

anchor_arth_order = [('Acari',86.6,2015.1),
    ('Araneae',76.2,184.1),('Blattodea',16.9,58.8),
    ('Coleoptera',724.6,5014.8),('Collembola',31.1,1754.5),
    ('Diptera',41.2,231.5),('Hemiptera',115.5,587.8),
    ('Hymenoptera',223.8,1349.2),('Isoptera',23.2,432.5),
    ('Lepidoptera',142.6,322.1),('Opiliones',11.9,36.3),
    ('Orthoptera',29.3,142.4),('Psocoptera',8.8,17.7),
    ('Other',4.3,8.2),('All',1536.0,12155.1)]

anchor_arth_guild = [('Coleoptera-predators',236,1135.2),
    ('Coleoptera-scavengers',43.9,220.4),
    ('Coleoptera-fungal feeders',167.6,1265.7),
    ('Coleoptera-chewers',259.1,2148.5),
    ('Diptera-predators',36.1,214.7),
    ('Diptera-scavengers',4.7,16.3),
    ('Orthopteroids-chewers',8.8,14.8),
    ('Orthopteroids-scavengers',22,130.2),
    ('Ants',147.1,1127.1),('Bees',11.9,113.5),
    ('Other',512.1,4404.9),('All',1449.2,10791.2)]

anchor_arth = [('Arth-B1',1946,15425),('Arth-B2',1512,11239),
    ('Arth-C1',2165,16909),('Arth-C2',2141,17417),('Arth-C3',1704,12972),
    ('Arth-F1',933.4,7009.8),('Arth-F2',1004.4,7265.8),
    ('Arth-F3',1098.4,8191.8),('Arth-I1',2409,21706),('Arth-R1',1300,9952),
    ('Arth-R2',680.4,5327.8),('Arth-R3',1538,12446),
    ('Arth-All',1536.9,12155.1)]

anchor_tree = [('Tree-B1',52,211),('Tree-B2',35,127),('Tree-C1',72,139),
    ('Tree-C2',44,104),('Tree-C3',49,121),('Tree-F1',41,116),
    ('Tree-F2',45,140),('Tree-F3',51,151),('Tree-I1',60,124),
    ('Tree-R1',39,123),('Tree-R2',43,134),('Tree-R3',37,107),
    ('Tree-All',47.3,133.1)]

anchors = [('arth_order', anchor_arth_order),
           ('arth_guild', anchor_arth_guild),
           ('arth', anchor_arth),
           ('tree', anchor_tree)]

# ----------------------------------------------------------------------------
# Calculate universal SAR using iterative approach
# ----------------------------------------------------------------------------

def upscale_sar(doublings, N, S):
    """
    This function is used to upscale from the anchor area.

    Parameters
    ----------
    doublings : int
        Number of doublings of A. Result vector will be length doublings + 1.
    N : int or float
        Number of individuals at anchor scale
    S : int or float
        Number of species at anchor scale

    Returns
    -------
    result : ndarray
        1D array of number of species at each doubling
    """

    # Arrays to store N and S at all doublings
    n_arr = np.empty(doublings+1)
    s_arr = np.empty(doublings+1)

    # Loop through all scales
    for i in xrange(doublings+1):

        # If this is first step (doubling 0), N and S are initial values
        if i == 0:
            n_arr[i] = N
            s_arr[i] = S

        # If not first step
        else:

            # Get previous S
            SA = s_arr[i-1]

            # N is double previous N
            n_arr[i] = 2 * n_arr[i-1]
            N2A = n_arr[i]

            # Eq 8 from Harte 2009, setup to return S2A given input of x
            # x is exp(-lam_phi, 2A)
            def S2A_calc(x, SA, N2A):
                return ((SA +
                        N2A *
                        (1-x)/(x-x**(N2A+1)) *
                        (1 - (x**N2A)/(N2A+1))) /
                        x**-1)

            # Eq 9 from Harte 2009, setup to equal to zero, used to solve x
            # Note that two summations are replaced by known formulas for sum
            # of geometric and logarithmic series.
            # Note "offset" of 1e-23, which is needed because f(a) and f(b) do
            # not have the same sign in solver otherwise. This introduces no
            # more than a 1e-23 error in the calculation of x, which should not
            # cause a significant problem.
            def x_calc(x, SA, N2A):
                return (S2A_calc(x,SA,N2A) /
                        N2A *
                        x*(x**N2A-1)/(x-1) -
                        (x**N2A * (-lerchphi(x,1,N2A+1))-np.log(1-x)) ) - 1e-23

            # Solve for x
            x = (opt.brentq(x_calc, 1e-24, 1-1e-16, args=(SA,N2A), xtol=1e-16,
                            maxiter=1000, disp=True) + 1e-23)

            # Given x, calculate S2A
            s_arr[i] = S2A_calc(x,SA,N2A)
            log.info("%f %e %e %f" % (i, x, x_calc(x,SA,N2A), s_arr[i]))

    return s_arr

# Set up recarray to hold results
result_template = np.recarray((doublings+1,), dtype=[('area-ha',float),
                                                     ('doubling',int)])
result_template['area-ha'] = np.round(A_arr,2)
result_template['doubling'] = np.arange(doublings+1)

# Run calculations
for anch_name, anch_list in anchors:
    result = result_template.copy()
    for name, S, N in anch_list:
        log.info(name)
        out = upscale_sar(doublings, N, S)
        result = m.rec_append_fields(result, name, out, dtypes=float)
    m.rec2csv(result, 'upscale_' + anch_name + '.csv')
