# Supplementary material for: Inferring Regional-Scale Species Diversity from Small-Plot Censuses
Source: PLoS One. 2015 Feb 23;10(2):e0117527. doi: 10.1371/journal.pone.0117527 (PMC4338294; doi:10.1371/journal.pone.0117527)
Supplement: S1 Table — (XLSX) [file pone.0117527.s002.xlsx]

## Sheet: Summary
The four sheets in this workbook contain upscaling results broken down by:
arth_order	Orders within arthropods (mean across plots)
arth_guild	Guilds within arthropods (mean across plots)
arth_plot	Plots for arthropods (all orders/guilds)
tree_plot	Plots for trees
On the order and guild sheets,
	'All' indicates prediction when upscaling performed with all orders/guilds lumped at the smallest anchor scale
	'Sum' indicates prediction when upscaling performed separately for each order/guild and richness is summed across all orders/guilds at each scale
On the plot sheets,
	'All' indicates prediction when upscaling performed with all orders/guilds lumped at the smallest anchor scale
	'Mean' calculates the predicted richness at each scale as the average of individual plot predictions at that scale
	'STE' gives the standard error of the mean of upscaled predictions based on the 12 separate plot results
The main data values were generated by the sar_upscaling.py script in the SI. Various calculated cells that extend these core results are also included here.
The effect of the data adjustment regarding orders with zero individuals can be seen in comparing the 'All' columns of arth_order and arth_guild.
The sheet arth_order includes this adjustment, while the sheet arth_guild excludes it.
See Script S2 for full information on the anchor S and N values used for each upscaling calculation.

## Sheet: arth_order
area-ha	doubling	Acari	Araneae	Blattodea	Coleoptera	Collembola	Diptera	Hemiptera	Hymenoptera	Isoptera	Lepidoptera	Opiliones	Orthoptera	Psocoptera	Other	All	Sum
0.04	0	86.6	76.2	16.9	724.6	31.1	41.2	115.5	223.8	23.2	142.6	11.9	29.3	8.8	4.3	1536	1536
0.08	1	106.032	116.222	24.2605	961.362	36.7641	55.78	158.04	300.845	28.721	220.403	17.4243	40.2992	13.9418	6.88406	2014.13	2086.98
0.16	2	127.122	169.19	33.3778	1233.83	42.7911	72.8544	208.335	390.508	34.7562	324.994	24.4117	53.3657	21.0665	10.5191	2559.09	2747.12
0.32	3	149.728	235.759	44.2117	1539.22	49.1548	92.2536	265.908	491.882	41.261	458.261	32.8595	68.3791	30.3953	15.3466	3165.38	3514.62
0.64	4	173.735	315.817	56.6625	1874.68	55.8339	113.784	330.174	603.972	48.1973	620.386	42.7023	85.1863	42.0107	21.4308	3827.62	4384.57
1.28	5	199.044	408.705	70.6033	2237.57	62.8106	137.258	400.546	725.836	55.5333	810.236	53.8409	103.631	55.8724	28.7642	4540.97	5350.25
2.56	6	225.574	513.479	85.9042	2625.61	70.0697	162.508	476.493	856.641	63.243	1025.92	66.1655	123.57	71.8569	37.2876	5301.31	6404.33
5.12	7	253.26	629.121	102.446	3036.91	77.5984	189.393	557.561	995.688	71.3045	1265.29	79.5718	144.879	89.8011	46.9144	6105.22	7539.75
10.24	8	282.044	754.676	120.127	3469.9	85.3856	217.795	643.368	1142.4	79.6997	1526.26	93.9675	167.457	109.535	57.5507	6949.86	8750.16
20.48	9	311.878	889.306	138.861	3923.26	93.4213	247.616	733.603	1296.29	88.413	1806.98	109.275	191.217	130.902	69.1074	7832.89	10030.1
40.96	10	342.718	1032.31	158.577	4395.92	101.697	278.777	828.003	1456.96	97.4309	2105.86	125.429	216.09	153.766	81.5067	8752.32	11375
81.92	11	374.526	1183.09	179.216	4886.94	110.204	311.209	926.352	1624.07	106.742	2421.61	142.378	242.015	178.013	94.6827	9706.46	12781
163.84	12	407.27	1341.19	200.73	5395.53	118.936	344.854	1028.46	1797.33	116.335	2753.13	160.076	268.943	203.548	108.581	10693.9	14244.9
327.68	13	440.919	1506.18	223.077	5920.99	127.885	379.661	1134.18	1976.5	126.2	3099.54	178.485	296.831	230.295	123.156	11713.2	15763.9
655.36	14	475.444	1677.73	246.22	6462.69	137.047	415.585	1243.35	2161.34	136.33	3460.08	197.575	325.64	258.186	138.371	12763.4	17335.6
1310.72	15	510.82	1855.56	270.128	7020.07	146.414	452.587	1355.85	2351.66	146.716	3834.09	217.316	355.336	287.168	154.194	13843.4	18957.9
2621.44	16	547.023	2039.4	294.773	7592.64	155.983	490.63	1471.58	2547.28	157.35	4221.02	237.685	385.889	317.192	170.598	14952.2	20629
5242.88	17	584.033	2229.02	320.129	8179.93	165.747	529.682	1590.43	2748.03	168.227	4620.38	258.658	417.272	348.217	187.559	16088.9	22347.3
10485.8	18	621.827	2424.23	346.175	8781.52	175.702	569.714	1712.3	2953.76	179.34	5031.7	280.217	449.46	380.206	205.055	17252.9	24111.2
20971.5	19	660.387	2624.84	372.888	9397	185.845	610.696	1837.1	3164.33	190.683	5454.61	302.342	482.428	413.124	223.069	18443.3	25919.3
41943	20	699.696	2830.69	400.25	10026	196.171	652.605	1964.77	3379.61	202.25	5888.73	325.017	516.157	446.943	241.582	19659.5	27770.5
83886.1	21	739.737	3041.61	428.243	10668.3	206.676	695.416	2095.22	3599.49	214.038	6333.74	348.227	550.625	481.635	260.58	20900.8	29663.5
167772	22	780.494	3257.48	456.85	11323.4	217.356	739.107	2228.38	3823.85	226.039	6789.32	371.957	585.815	517.174	280.049	22166.6	31597.2
335544	23	821.952	3478.16	486.056	11991.1	228.209	783.658	2364.2	4052.59	238.251	7255.19	396.195	621.71	553.537	299.975	23456.4	33570.8
671089	24	864.097	3703.53	515.847	12671.1	239.231	829.048	2502.6	4285.61	250.669	7731.09	420.927	658.293	590.703	320.346	24769.7	35583.1
1.34218e+06	25	906.916	3933.47	546.21	13363.2	250.418	875.26	2643.54	4522.82	263.289	8216.77	446.143	695.549	628.651	341.151	26106	37633.3
2.68435e+06	26	950.397	4167.88	577.131	14067	261.768	922.277	2786.96	4764.13	276.107	8712	471.831	733.463	667.363	362.379	27464.8	39720.7
5.36871e+06	27	994.527	4406.66	608.599	14782.5	273.279	970.082	2932.81	5009.45	289.12	9216.58	497.981	772.023	706.821	384.02	28845.6	41844.4
1.07374e+07	28	1039.3	4649.72	640.603	15509.2	284.947	1018.66	3081.03	5258.72	302.323	9730.28	524.584	811.216	747.008	406.066	30248.1	44003.7
2.14748e+07	29	1084.69	4896.96	673.132	16247.1	296.77	1068	3231.6	5511.85	315.715	10252.9	551.631	851.028	787.909	428.508	31671.8	46197.9
4.29497e+07	30	1130.7	5148.3	706.176	16996	308.746	1118.08	3384.45	5768.78	329.29	10784.3	579.113	891.45	829.51	451.336	33116.4	48426.3
8.58993e+07	31	1177.32	5403.67	739.726	17755.6	320.871	1168.89	3539.56	6029.43	343.048	11324.3	607.021	932.47	871.796	474.545	34581.5	50688.3
1.71799e+08	32	1224.54	5662.98	773.772	18525.8	333.145	1220.42	3696.89	6293.76	356.984	11872.8	635.349	974.078	914.754	498.125	36066.8	52983.3
3.43597e+08	33	1272.35	5926.18	808.306	19306.3	345.562	1272.66	3856.38	6561.69	371.096	12429.5	664.088	1016.26	958.372	522.071	37571.9	55310.8
6.87195e+08	34	1320.73	6193.18	843.32	20097.1	358.125	1325.59	4018.02	6833.17	385.381	12994.3	693.232	1059.02	1002.64	546.376	39096.6	57670.3
1.37439e+09	35	1369.69	6463.93	878.806	20898	370.828	1379.21	4181.77	7108.13	399.837	13567.2	722.773	1102.33	1047.54	571.032	40640.4	60061.1
0.48	(Sum of 12)	163.336	279.73	51.1178	1727.39	52.9582	104.297	301.804	554.643	45.1872	547.097	38.3022	77.76	36.7304	18.6572	3537.42	4000.03
1	(1 ha)	189.633	372.847	65.2834	2100.91	60.2312	128.389	373.911	679.846	52.8007	736.744	49.575	96.6438	50.477	25.9019	4272.83	4984.1
6000	(Reserve)	591.203	2265.73	325.04	8293.68	167.639	537.246	1613.44	2786.91	170.335	4697.7	262.719	423.35	354.224	190.842	16309.1	22680.1
8000000	(Panama)	1020.05	4544.92	626.814	15196.4	279.933	997.745	3017.21	5151.4	296.645	9508.77	513.12	794.338	729.674	396.556	29644.5	43073.6
9.16667e+07	(1/6 Amazon)	1181.67	5427.47	742.853	17826.4	322.003	1173.63	3554.02	6053.73	344.331	11374.7	609.622	936.294	875.736	476.707	34718.1	50899.2
550000000	(Amazon)	1304.99	6106.11	831.908	19839.6	354.04	1308.35	3965.37	6744.74	380.733	12810.1	683.731	1045.09	988.197	538.446	38600.1	56901.4

## Sheet: arth_guild
area-ha	doubling	Coleoptera-predators	Coleoptera-scavengers	Coleoptera-fungal feeders	Coleoptera-chewers	Diptera-predators	Diptera-scavengers	Orthopteroids-chewers	Orthopteroids-scavengers	Ants	Bees	Other	All	Sum
0.04	0	236	43.9	167.6	259.1	36.1	4.7	8.8	22	147.1	11.9	512.1	1449.2	1449.3
0.08	1	324.977	60.1594	220.649	338.439	48.5933	6.68848	14.5678	29.6277	193.419	15.3498	666.93	1910.23	1919.4
0.16	2	430.794	79.4098	281.308	428.586	63.1498	9.14741	23.0289	38.5192	246.328	19.2385	842.438	2437.93	2461.95
0.32	3	552.483	101.47	348.962	528.642	79.6226	12.068	34.7194	48.5845	305.294	23.5281	1036.89	3026.94	3072.26
0.64	4	688.801	126.114	422.999	637.733	97.8496	15.4238	49.9868	59.7246	369.784	28.1832	1248.61	3671.89	3745.2
1.28	5	838.475	153.118	502.864	755.083	117.676	19.1806	68.9543	71.8448	439.319	33.1728	1476.12	4367.92	4475.81
2.56	6	1000.34	182.275	588.081	880.033	138.966	23.3033	91.5486	84.8614	513.489	38.4709	1718.18	5110.85	5259.54
5.12	7	1173.38	213.409	678.257	1012.04	161.605	27.7597	117.566	98.7039	591.955	44.056	1973.75	5897.2	6092.47
10.24	8	1356.76	246.373	773.064	1150.64	185.496	32.5222	146.739	113.314	674.433	49.9103	2241.96	6724.11	6971.21
20.48	9	1549.77	281.045	872.232	1295.47	210.561	37.5676	178.796	128.643	760.69	56.0191	2522.12	7589.19	7892.92
40.96	10	1751.85	317.324	975.532	1446.21	236.735	42.8769	213.483	144.651	850.53	62.3697	2813.62	8490.44	8855.18
81.92	11	1962.51	355.126	1082.77	1602.59	263.962	48.4343	250.582	161.303	943.785	68.9514	3115.93	9426.16	9855.95
163.84	12	2181.34	394.378	1193.78	1764.36	292.194	54.2266	289.91	178.571	1040.31	75.7549	3428.62	10394.9	10893.5
327.68	13	2407.98	435.019	1308.42	1931.34	321.39	60.2425	331.317	196.429	1139.98	82.7717	3751.29	11395.3	11966.2
655.36	14	2642.13	476.994	1426.54	2103.32	351.514	66.4723	374.676	214.855	1242.68	89.9945	4083.58	12426.2	13072.7
1310.72	15	2883.5	520.254	1548.04	2280.14	382.532	72.9076	419.884	233.829	1348.3	97.4165	4425.18	13486.7	14212
2621.44	16	3131.85	564.756	1672.81	2461.66	414.415	79.5407	466.852	253.332	1456.76	105.031	4775.79	14575.8	15382.8
5242.88	17	3386.96	610.459	1800.74	2647.72	447.137	86.3649	515.502	273.348	1567.96	112.834	5135.14	15692.5	16584.2
10485.8	18	3648.61	657.327	1931.75	2838.21	480.672	93.3741	565.769	293.863	1681.84	120.819	5503	16836.2	17815.2
20971.5	19	3916.63	705.328	2065.76	3033	514.998	100.563	617.591	314.861	1798.31	128.981	5879.14	18006	19075.2
41943	20	4190.83	754.43	2202.68	3231.99	550.093	107.925	670.916	336.331	1917.32	137.316	6263.34	19201.4	20363.2
83886.1	21	4471.06	804.605	2342.45	3435.07	585.939	115.458	725.695	358.26	2038.79	145.82	6655.41	20421.6	21678.6
167772	22	4757.16	855.826	2485	3642.14	622.517	123.155	781.883	380.637	2162.67	154.488	7055.16	21666.1	23020.6
335544	23	5049	908.068	2630.26	3853.12	659.809	131.013	839.441	403.451	2288.91	163.318	7462.42	22934.4	24388.8
671089	24	5346.44	961.308	2778.17	4067.92	697.8	139.028	898.33	426.693	2417.45	172.306	7877.03	24225.8	25782.5
1.34218e+06	25	5649.36	1015.52	2928.69	4286.45	736.475	147.197	958.517	450.354	2548.25	181.448	8298.83	25540	27201.1
2.68435e+06	26	5957.64	1070.69	3081.75	4508.66	775.819	155.515	1019.97	474.424	2681.26	190.741	8727.69	26876.5	28644.1
5.36871e+06	27	6271.17	1126.8	3237.3	4734.45	815.82	163.981	1082.65	498.896	2816.43	200.183	9163.46	28234.7	30111.1
1.07374e+07	28	6589.85	1183.83	3395.3	4963.77	856.463	172.59	1146.54	523.761	2953.73	209.77	9606.01	29614.4	31601.6
2.14748e+07	29	6913.58	1241.75	3555.71	5196.55	897.738	181.341	1211.61	549.013	3093.11	219.501	10055.2	31015	33115.1
4.29497e+07	30	7242.27	1300.56	3718.47	5432.74	939.633	190.23	1277.83	574.645	3234.54	229.372	10511	32436.3	34651.3
8.58993e+07	31	7575.83	1360.23	3883.56	5672.26	982.136	199.254	1345.18	600.649	3377.99	239.381	10973.1	33877.9	36209.6
1.71799e+08	32	7914.17	1420.76	4050.93	5915.07	1025.24	208.412	1413.65	627.019	3523.41	249.526	11441.7	35339.4	37789.8
3.43597e+08	33	8257.21	1482.12	4220.54	6161.11	1068.93	217.701	1483.19	653.749	3670.78	259.805	11916.4	36820.6	39391.5
6.87195e+08	34	8604.88	1544.31	4392.35	6410.34	1113.2	227.119	1553.81	680.834	3820.07	270.216	12397.2	38321	41014.4
1.37439e+09	35	8957.1	1607.31	4566.34	6662.7	1158.04	236.664	1625.47	708.268	3971.24	280.756	12884.1	39840.5	42658
0.48	(Sum of 12)	628.555	115.232	390.534	589.96	89.8264	13.9305	42.9697	54.8205	341.511	26.1487	1155.94	3389.02	3449.65
1	(1 ha)	781.766	142.895	472.824	710.999	110.192	17.7479	61.4902	67.2694	413.17	31.3018	1390.69	4106.07	4200.56
6000	(Reserve)	3436.36	619.31	1825.52	2683.76	453.474	87.6864	524.921	277.225	1589.5	114.345	5204.75	15908.8	16816.9
8000000	(Panama)	6452.62	1159.27	3327.3	4865.08	838.965	168.881	1118.97	513.056	2894.64	205.645	9415.56	29020.6	30960
9.16667e+07	(1/6 Amazon)	7606.92	1365.79	3898.95	5694.59	986.099	200.096	1351.46	603.073	3391.36	240.315	11016.2	34012.3	36354.9
550000000	(Amazon)	8491.61	1524.05	4336.4	6329.19	1098.78	224.05	1530.76	672.012	3771.46	266.826	12240.7	37832.4	40485.8

## Sheet: arth_plot
area-ha	doubling	Arth-B1	Arth-B2	Arth-C1	Arth-C2	Arth-C3	Arth-F1	Arth-F2	Arth-F3	Arth-I1	Arth-R1	Arth-R2	Arth-R3	Arth-All	Arth-Mean	Arth-SE
0.04	0	1946	1512	2165	2141	1704	933.4	1004.4	1098.4	2409	1300	680.4	1538	1536.9	1535.97	159.204
0.08	1	2551.4	1993.32	2842.08	2801	2241.8	1229.43	1327.3	1447.64	3125.86	1709.47	892.991	2012.99	2015.41	2014.61	206.7
0.16	2	3241.34	2544.3	3614.48	3551.86	2856.41	1568.07	1697.67	1847.33	3936.12	2177.24	1135.47	2553.56	2560.82	2560.32	260.434
0.32	3	4008.88	3159.37	4474.41	4386.04	3541.59	1945.87	2111.73	2293.42	4831.85	2698.57	1405.39	3154.28	3167.64	3167.62	319.884
0.64	4	4847.18	3832.9	5414.18	5296.22	4291.17	2359.4	2565.68	2781.85	5805.51	3268.76	1700.34	3809.86	3830.47	3831.09	384.551
1.28	5	5750.13	4559.8	6426.88	6275.85	5099.56	2805.57	3056.02	3308.93	6850.5	3883.58	2018.15	4515.57	4544.46	4545.88	453.994
2.56	6	6712.53	5335.72	7506.61	7319.37	5961.96	3281.7	3579.78	3871.51	7961.23	4539.4	2356.98	5267.39	5305.5	5307.85	527.841
5.12	7	7730.05	6157.02	8648.48	8422.15	6874.4	3785.59	4134.45	4466.95	9133.07	5233.2	2715.3	6061.98	6110.15	6113.55	605.781
10.24	8	8799.1	7020.71	9848.41	9580.37	7833.6	4315.4	4717.98	5093.09	10362.2	5962.49	3091.82	6896.57	6955.59	6960.14	687.558
20.48	9	9916.7	7924.27	11103.1	10790.9	8836.82	4869.61	5328.64	5748.12	11645.4	6725.21	3485.5	7768.88	7839.44	7845.26	772.957
40.96	10	11080.4	8865.64	12409.6	12050.9	9881.78	5446.95	5965.02	6430.53	12980	7519.61	3895.44	8676.97	8759.74	8766.91	861.798
81.92	11	12288	9843.02	13765.6	13358.3	10966.5	6046.33	6625.89	7139.03	14363.8	8344.22	4320.91	9619.2	9714.8	9723.4	953.924
163.84	12	13537.6	10854.9	15169	14711.1	12089.3	6666.81	7310.19	7872.51	15794.6	9197.75	4761.22	10594.1	10703.1	10713.3	1049.2
327.68	13	14827.7	11899.9	16617.9	16107.4	13248.7	7307.56	8017	8629.98	17270.7	10079.1	5215.82	11600.5	11723.5	11735.2	1147.51
655.36	14	16156.8	12976.8	18110.7	17545.7	14443.4	7967.85	8745.5	9410.57	18790.5	10987.2	5684.19	12637.1	12774.7	12788	1248.74
1310.72	15	17523.6	14084.5	19645.9	19024.6	15672.2	8647.01	9494.94	10213.5	20352.6	11921.2	6165.86	13703.1	13855.7	13870.8	1352.8
2621.44	16	18926.9	15222.1	21222.2	20542.9	16934	9344.45	10264.7	11038.1	21955.6	12880.2	6660.41	14797.4	14965.5	14982.4	1459.6
5242.88	17	20365.5	16388.6	22838.4	22099.3	18227.7	10059.6	11054.1	11883.6	23598.4	13863.6	7167.45	15919.3	16103.4	16122.1	1569.05
10485.8	18	21838.6	17583.2	24493.2	23692.8	19552.6	10792	11862.5	12749.5	25279.9	14870.5	7686.64	17067.9	17268.5	17289.1	1681.09
20971.5	19	23345.1	18805.3	26185.7	25322.5	20907.7	11541.1	12689.6	13635.2	26998.9	15900.5	8217.64	18242.6	18460.1	18482.7	1795.65
41943	20	24884.2	20053.9	27914.9	26987.2	22292.3	12306.6	13534.8	14540.3	28754.7	16952.8	8760.15	19442.6	19677.4	19702	1912.65
83886.1	21	26455.2	21328.6	29679.9	28686.3	23705.6	13087.9	14397.6	15464.1	30546.2	18027	9313.88	20667.3	20919.9	20946.6	2032.05
167772	22	28057.1	22628.6	31479.9	30418.9	25147	13884.8	15277.6	16406.4	32372.6	19122.5	9878.58	21916.2	22187	22215.9	2153.78
335544	23	29689.5	23953.4	33314	32184.2	26615.8	14696.9	16174.5	17366.6	34233.2	20238.8	10454	23188.7	23478.1	23509.1	2277.79
671089	24	31351.5	25302.5	35181.5	33981.5	28111.4	15523.8	17087.8	18344.4	36127.2	21375.5	11039.9	24484.4	24792.7	24825.9	2404.04
1.34218e+06	25	33042.6	26675.3	37081.7	35810.2	29633.3	16365.3	18017.3	19339.4	38053.9	22532.1	11636	25802.6	26130.3	26165.8	2532.47
2.68435e+06	26	34762.1	28071.4	39013.9	37669.6	31180.9	17221	18962.5	20351.2	40012.7	23708.2	12242.2	27143	27490.4	27528.2	2663.05
5.36871e+06	27	36509.6	29490.2	40977.6	39559.1	32753.7	18090.7	19923.2	21379.6	42003	24903.6	12858.2	28505	28872.5	28912.8	2795.73
1.07374e+07	28	38284.5	30931.4	42972.1	41478.2	34351.2	18974	20899.1	22424.1	44024.1	26117.7	13483.9	29888.5	30276.4	30319.1	2930.47
2.14748e+07	29	40086.2	32394.6	44996.8	43426.3	35973.1	19870.8	21889.8	23484.6	46075.5	27350.2	14119.1	31292.8	31701.5	31746.7	3067.23
4.29497e+07	30	41914.4	33879.3	47051.2	45402.8	37618.8	20780.8	22895.2	24560.7	48156.7	28600.9	14763.7	32717.7	33147.5	33195.2	3205.99
8.58993e+07	31	43768.5	35385.2	49134.9	47407.4	39287.9	21703.8	23915	25652.1	50267.2	29869.3	15417.3	34162.7	34614.1	34664.3	3346.69
1.71799e+08	32	45648.1	36912	51247.2	49439.5	40980	22639.5	24948.9	26758.6	52406.4	31155.3	16080	35627.7	36100.8	36153.6	3489.33
3.43597e+08	33	47552.9	38459.2	53387.8	51498.7	42694.9	23587.8	25996.8	27880	54574	32458.5	16751.5	37112.1	37607.4	37662.9	3633.85
6.87195e+08	34	49482.3	40026.6	55556.2	53584.6	44432	24548.5	27058.3	29016	56769.4	33778.6	17431.8	38615.8	39133.6	39191.7	3780.23
1.37439e+09	35	51436.1	41613.9	57751.9	55696.7	46191.1	25521.2	28133.2	30166.4	58992.3	35115.5	18120.6	40138.5	40679	40739.8	3928.45
0.48	(Sum of 12)	4479.84	3537.48	5002.29	4897.53	3962.52	2178.05	2366.49	2567.63	5379.61	3018.78	1571.07	3522.67	3540.01	3540.34	356.26
1	(1 ha)	5410.73	4286.33	6046.15	5907.76	4795.54	2637.74	2871.48	3110.65	6458.36	3652.37	1898.67	4250.38	4276.08	4277.18	427.931
6000	(Reserve)	20644.2	16614.5	23151.4	22400.8	18478.3	10198.1	11206.9	12047.4	23916.6	14054	7265.66	16136.6	16323.8	16342.9	1590.25
8000000	(Panama)	37520.6	30311.1	42113.7	40652.3	33663.7	18593.8	20479	21974.5	43154.4	25595.1	13214.6	29293.1	29672.2	29713.8	2872.49
9.16667e+07	(1/6 Amazon)	43941.4	35525.7	49329.1	47594.3	39443.5	21789.9	24010.1	25753.9	50464	29987.6	15478.3	34297.5	34750.8	34801.3	3359.81
550000000	(Amazon)	48854	39516.2	54850.1	52905.4	43866.3	24235.7	26712.6	28646	56054.6	33348.8	17210.3	38126.2	38636.6	38693.8	3732.57

## Sheet: tree_plot
area-ha	doubling	Tree-B1	Tree-B2	Tree-C1	Tree-C2	Tree-C3	Tree-F1	Tree-F2	Tree-F3	Tree-I1	Tree-R1	Tree-R2	Tree-R3	Tree-All	Tree-Mean	Tree-SE
0.04	0	52	35	72	44	49	41	45	51	60	39	43	37	47.3	47.3333	3.02848
0.08	1	73.1018	49.9463	115.155	67.3949	74.4263	60.7844	65.6937	75.0434	94.493	56.8137	62.7577	54.654	70.1888	70.8554	5.26496
0.16	2	98.6969	68.3474	175.664	98.5109	107.916	86.1426	91.7789	105.609	141.93	79.2181	87.6561	77.1912	99.5554	101.555	8.66816
0.32	3	128.598	90.1051	255.758	137.786	149.83	117.146	123.228	142.722	203.619	106.179	117.668	104.653	135.49	139.774	13.4477
0.64	4	162.504	115.012	356.435	185.191	200.062	153.598	159.79	186.114	279.98	137.476	152.552	136.852	177.77	185.464	19.7124
1.28	5	200.081	142.816	477.528	240.352	258.184	195.142	201.094	235.352	370.671	172.79	191.954	173.471	225.981	238.286	27.4728
2.56	6	241.003	173.263	618.041	302.71	323.602	241.359	246.736	289.946	474.853	211.78	235.491	214.142	279.638	297.744	36.6662
5.12	7	284.986	206.123	776.545	371.654	395.688	291.839	296.335	349.425	591.465	254.121	282.798	258.51	338.263	363.291	47.1902
10.24	8	331.786	241.199	951.504	446.605	473.857	346.213	349.554	413.369	719.421	299.53	333.555	306.255	401.425	434.404	58.9295
20.48	9	381.203	278.326	1141.47	527.053	557.597	404.168	406.112	481.425	857.732	347.768	387.493	357.107	468.758	510.621	71.7737
40.96	10	433.07	317.37	1345.17	612.565	646.48	465.442	465.773	553.298	1005.54	398.637	444.389	410.843	539.958	591.548	85.6256
81.92	11	487.249	358.216	1561.54	702.787	740.151	529.82	528.345	628.745	1162.14	451.976	504.059	467.276	614.773	676.858	100.403
163.84	12	543.624	400.771	1789.7	797.422	838.316	597.123	593.664	707.563	1326.93	507.646	566.348	526.253	692.994	766.28	116.039
327.68	13	602.093	444.954	2028.91	896.226	940.731	667.2	661.596	789.582	1499.43	565.533	631.126	587.643	774.445	859.586	132.476
655.36	14	662.572	490.695	2278.57	998.99	1047.19	739.922	732.022	874.656	1679.23	625.538	698.282	651.335	858.975	956.583	149.67
1310.72	15	724.981	537.934	2538.16	1105.54	1157.5	815.178	804.841	962.658	1865.98	687.574	767.718	717.233	946.456	1057.11	167.58
2621.44	16	789.254	586.616	2807.24	1215.71	1271.53	892.87	879.962	1053.48	2059.38	751.566	839.349	785.252	1036.77	1161.02	186.174
5242.88	17	855.329	636.692	3085.42	1329.37	1389.12	972.911	957.304	1147.01	2259.17	817.444	913.097	855.316	1129.82	1268.18	205.423
10485.8	18	923.148	688.117	3372.36	1446.4	1510.16	1055.22	1036.79	1243.17	2465.1	885.146	988.893	927.357	1225.51	1378.49	225.302
20971.5	19	992.661	740.851	3667.76	1566.69	1634.53	1139.73	1118.37	1341.87	2676.98	954.617	1066.67	1001.31	1323.76	1491.84	245.786
41943	20	1063.82	794.856	3971.32	1690.13	1762.12	1226.37	1201.96	1443.04	2894.61	1025.8	1146.38	1077.13	1424.49	1608.13	266.857
83886.1	21	1136.58	850.098	4282.82	1816.64	1892.85	1315.08	1287.52	1546.61	3117.81	1098.66	1227.96	1154.74	1527.63	1727.28	288.496
167772	22	1210.9	906.545	4602	1946.12	2026.64	1405.8	1374.99	1652.51	3346.43	1173.14	1311.36	1234.12	1633.11	1849.21	310.685
335544	23	1286.75	964.166	4928.66	2078.5	2163.39	1498.49	1464.32	1760.69	3580.32	1249.21	1396.54	1315.21	1740.89	1973.85	333.409
671089	24	1364.08	1022.94	5262.6	2213.7	2303.03	1593.1	1555.47	1871.08	3819.34	1326.82	1483.45	1397.96	1850.89	2101.13	356.653
1.34218e+06	25	1442.86	1082.82	5603.64	2351.66	2445.5	1689.57	1648.4	1983.65	4063.36	1405.93	1572.05	1482.35	1963.06	2230.98	380.405
2.68435e+06	26	1523.07	1143.81	5951.6	2492.31	2590.72	1787.88	1743.06	2098.33	4312.26	1486.53	1662.31	1568.33	2077.37	2363.35	404.65
5.36871e+06	27	1604.67	1205.87	6306.32	2635.59	2738.64	1887.97	1839.43	2215.08	4565.94	1568.57	1754.19	1655.87	2193.75	2498.18	429.379
1.07374e+07	28	1687.64	1268.98	6667.66	2781.44	2889.2	1989.81	1937.45	2333.87	4824.28	1652.02	1847.66	1744.94	2312.17	2635.41	454.579
2.14748e+07	29	1771.94	1333.12	7035.46	2929.82	3042.35	2093.36	2037.11	2454.64	5087.18	1736.86	1942.68	1835.5	2432.59	2775	480.24
4.29497e+07	30	1857.56	1398.27	7409.61	3080.67	3198.03	2198.6	2138.37	2577.36	5354.56	1823.05	2039.22	1927.52	2554.96	2916.9	506.353
8.58993e+07	31	1944.46	1464.41	7789.96	3233.93	3356.19	2305.49	2241.19	2701.99	5626.33	1910.58	2137.26	2020.99	2679.26	3061.07	532.909
1.71799e+08	32	2032.63	1531.53	8176.4	3389.58	3516.8	2414	2345.56	2828.51	5902.39	1999.42	2236.77	2115.87	2805.43	3207.45	559.898
3.43597e+08	33	2122.05	1599.61	8568.82	3547.56	3679.79	2524.09	2451.43	2956.86	6182.68	2089.55	2337.72	2212.13	2933.46	3356.02	587.312
6.87195e+08	34	2212.69	1668.63	8967.1	3707.83	3845.14	2635.75	2558.8	3087.03	6467.12	2180.94	2440.09	2309.76	3063.31	3506.74	615.144
1.37439e+09	35	2304.53	1738.57	9371.15	3870.36	4012.8	2748.95	2667.63	3218.98	6755.62	2273.57	2543.85	2408.73	3194.94	3659.56	643.387
0.48	(Sum of 12)	147.463	103.933	310.565	163.804	177.439	137.263	143.455	166.698	245.315	123.499	136.967	122.433	158.82	164.922	16.8192
1	(1 ha)	185.794	132.217	430.291	219.039	235.766	179.194	185.284	216.477	335.42	159.278	176.873	159.424	207.471	217.94	24.4096
6000	(Reserve)	868.124	646.389	3139.28	1351.38	1411.89	988.409	972.28	1165.12	2297.85	830.2	927.378	868.883	1147.84	1288.93	209.149
8000000	(Panama)	1651.9	1241.79	6511.78	2718.56	2824.29	1945.91	1895.21	2282.68	4712.85	1616.06	1807.38	1706.55	2261.13	2576.25	443.704
9.16667e+07	(1/6 Amazon)	1952.56	1470.58	7825.4	3248.22	3370.93	2315.45	2250.77	2713.61	5651.65	1918.74	2146.4	2029.7	2690.84	3074.5	535.383
550000000	(Amazon)	2183.15	1646.13	8837.16	3655.56	3791.22	2599.35	2523.8	3044.6	6374.33	2151.15	2406.72	2277.93	3020.97	3457.59	606.061
